# Supplementary material for: Effect of N-Acetylcysteine on Sleep: Impacts of Sex and Time of Day
Source: Antioxidants (Basel). 2023 May 19;12(5):1124. doi: 10.3390/antiox12051124 (PMC10215863; doi:10.3390/antiox12051124)
Supplement: Supplementary file 1 [file antioxidants-12-01124-s001.zip]

Archive with 1 entries (1 files):
- antioxidants-2392940-SI.xlsx
