# Supplementary material for: Effect of N-Acetylcysteine on Sleep: Impacts of Sex and Time of Day
Source: Antioxidants (Basel). 2023 May 19;12(5):1124. doi: 10.3390/antiox12051124 (PMC10215863; doi:10.3390/antiox12051124)
Supplement: Supplementary file 1 [file antioxidants-12-01124-s001.zip › antioxidants-2392940-SI.xlsx]

## Sheet: Supplementary_Table1
Supplementary Table 1. Antioxidant Trials in Schizophrenia
PMID	Agent	Timing of Treatment	Both sexes assessed?	Sex differences noted?
20868637	N-acetylcysteine ​​(NAC)	Not specified	not mentioned	not mentioned
22036036	N-acetylcysteine ​​(NAC)	Morning	Y	not mentioned
29462456	N-acetylcysteine ​​(NAC)	morning/evening	Y	N
31786651	N-acetylcysteine ​​(NAC)	Not specified	Y	not mentioned
30884334	N-acetylcysteine ​​(NAC)	Not specified	Y	not mentioned
30712814	N-acetylcysteine ​​(NAC)	Not specified	Y	N
24201233	N-acetylcysteine ​​(NAC)	Not specified	Y	not mentioned
30315150	N-acetylcysteine ​​(NAC)	Not specified	Y	not mentioned
35089954	N-acetylcysteine ​​(NAC)	Not specified	Y	N
29588126	N-acetylcysteine ​​(NAC)	Not specified	Y	not mentioned
29126981	N-acetylcysteine ​​(NAC)	Not specified	Y	not mentioned
27894373	N-acetylcysteine ​​(NAC)	Not specified	Y	N
22383949	N-acetylcysteine ​​(NAC)	Not specified	Y	not mentioned
18436195	N-acetylcysteine ​​(NAC)	Not specified	Y	N
18004285	N-acetylcysteine ​​(NAC)	Not specified	Y	not mentioned
25315856	N-acetylcysteine ​​(NAC)	Not specified	Y	not mentioned
31283822	N-acetylcysteine ​​(NAC)	Not specified	Y	not mentioned
4569673	Niacin	Not specified	N	N/A
4607587	Niacin	Not specified	N	N/A
16600583	Niacin	Not specified	Y	N
4246605	Niacinamide	morning/evening	not mentioned	not mentioned
4261335	Nicotinamide	Not specified	not mentioned	not mentioned
4282886	Nicotinamide	Not specified	not mentioned	not mentioned
4310848	Nicotinamide Adenine Dinucleotide (NAD)	Not specified	N	N/A
4292729	Nicotinamide Adenine Dinucleotide (NAD)	Not specified	N	N/A
4157149	Nicotinamide Adenine Dinucleotide (NAD)	Not specified	Y	N
20417059	Nicotinic Acid	Not specified	Y	no mention
7040274	Nicotinic acid	Not specified	Y	no mention

## Sheet: Supplementary_Table2
Supplementary Table 2. Antioxidant Trials in Irrespective of Disorder
PMID	Agent	Timing of Treatment	Both sexes assessed?	Sex differences noted?
21904641	N-acetylcysteine ​​(NAC)	Mealtimes, 3x/day	N	N/A
25295681	N-acetylcysteine ​​(NAC)	morning/evening	N	N/A
24576857	N-acetylcysteine ​​(NAC)	not specified	N	N/A
25033789	N-acetylcysteine ​​(NAC)	not specified	N	N/A
23719546	N-acetylcysteine ​​(NAC)	not specified	N	N/A
31030296	N-acetylcysteine ​​(NAC)	not specified	N	N/A
25073983	N-acetylcysteine ​​(NAC)	not specified	N	N/A
27117852	N-acetylcysteine ​​(NAC)	not specified	N	N/A
27044854	N-acetylcysteine ​​(NAC)	not specified	N	N/A
26172395	N-acetylcysteine ​​(NAC)	not specified	N	N/A
30771790	N-acetylcysteine ​​(NAC)	not specified	N	N/A
29053023	N-acetylcysteine ​​(NAC)	not specified	N	N/A
34180141	N-acetylcysteine ​​(NAC)	morning/evening	Y	not mentioned
19056706	N-acetylcysteine ​​(NAC)	not specified	not mentioned	not mentioned
19047474	N-acetylcysteine ​​(NAC)	not specified	not mentioned	not mentioned
30258443	N-acetylcysteine ​​(NAC)	not specified	not mentioned	not mentioned
33216196	N-acetylcysteine ​​(NAC)	not specified	not mentioned	not mentioned
12198013	N-acetylcysteine ​​(NAC)	Mealtimes, 3x/day	Y	not mentioned
31243641	N-acetylcysteine ​​(NAC)	Mealtimes, 2x/day	Y	not mentioned
33105552	N-acetylcysteine ​​(NAC)	Mealtimes, 2x/day	Y	not mentioned
15851401	N-acetylcysteine ​​(NAC)	not specified	Y	not mentioned
30678686	N-acetylcysteine ​​(NAC)	not specified	Y	not mentioned
16427861	N-acetylcysteine ​​(NAC)	not specified	Y	not mentioned
29392418	N-acetylcysteine ​​(NAC)	not specified	Y	not mentioned
11867504	N-acetylcysteine ​​(NAC)	not specified	Y	not mentioned
26262996	N-acetylcysteine ​​(NAC)	not specified	Y	Y
24814479	N-acetylcysteine ​​(NAC)	not specified	Y	N
10660096	N-acetylcysteine ​​(NAC)	not specified	Y	not mentioned
21978796	N-acetylcysteine ​​(NAC)	not specified	Y	not mentioned
32546421	N-acetylcysteine ​​(NAC)	not specified	Y	not mentioned
29413434	N-acetylcysteine ​​(NAC)	not specified	Y	N
22261571	N-acetylcysteine ​​(NAC)	not specified	Y	not mentioned
31283822	N-acetylcysteine ​​(NAC)	not specified	Y	not mentioned
27521979	N-acetylcysteine ​​(NAC)	not specified	Y	N
22706327	N-acetylcysteine ​​(NAC)	not specified	Y	not mentioned
26922582	N-acetylcysteine ​​(NAC)	not specified	Y	not mentioned
20191258	N-acetylcysteine ​​(NAC)	not specified	Y	not mentioned
27143594	Niacin	not specified	Y	not mentioned
27187447	Niacinamide	morning/evening	N	N/A
8951265	Niacinamide	not specified	Y	Y
7660324	Niacinamide	not specified	Y	Y
15699240	Nicotinamide	daytime	not mentioned	not mentioned
26408744	Nicotinamide	not specified	not mentioned	not mentioned
14985220	Nicotinamide	not specified	not mentioned	not mentioned
31902864	Nicotinamide	daytime	Y	not mentioned
12511345	Nicotinamide	not specified	Y	not mentioned
32721104	Nicotinamide	not specified	Y	N
19028705	Nicotinamide	not specified	Y	N
34444817	Nicotinamide Adenine Dinucleotide (NAD)	not specified	N	N/A
26212172	Nicotinamide Adenine Dinucleotide (NAD)	not specified	N	N/A
11459000	Nicotinamide Adenine Dinucleotide (NAD)	morning	Y	not mentioned
15377055	Nicotinamide Adenine Dinucleotide (NAD)	not specified	Y	not mentioned
31685720	Nicotinamide Mononucleotide	morning	N	N/A
33888596	Nicotinamide Mononucleotide	not specified	N	N/A
34238308	Nicotinamide Mononucleotide	Mealtimes, 2x/day	Y	Y
35215405	Nicotinamide Mononucleotide	morning or evening	Y	not mentioned
31412242	Nicotinamide Riboside	morning	N	N/A
31390002	Nicotinamide Riboside	not specified	N	N/A
31710095	Nicotinamide Riboside	not specified	N	N/A
29599478	Nicotinamide Riboside	Mealtimes, 2x/day	Y	not mentioned
32320006	Nicotinamide Riboside	not specified	Y	Y
26529255	Nicotinamide Riboside	not specified	Y	not mentioned
31278280	Nicotinamide Riboside	not specified	Y	not mentioned
32791973	Nicotinamide Riboside	not specified	Y	not mentioned
32790648	Nicotinamide Riboside	not specified	Y	not mentioned
29992272	Nicotinamide Riboside	morning/evening	N	N/A
29211728	Nicotinamide Riboside	morning/evening	Y	not mentioned
9919621	Nicotinic acid	not specified	N	N/A
